# Supplementary material for: Pre-siting of UAV stations for traffic accident assessment considering road dispersion
Source: PLoS One. 2025 Feb 6;20(2):e0316431. doi: 10.1371/journal.pone.0316431 (PMC11801590; doi:10.1371/journal.pone.0316431)
Supplement: S1 File — (XLSX) [file pone.0316431.s001.xlsx]

## Sheet: Comparison of algorithms
Number of accident points	IHA	GA	PSO			Number of accident points	IHA	GA	PSO
40	120.5	130.2	128.7			40	5.2	30.4	25.7
50	135.4	146.3	143.2			50	6.1	34.8	29.3
60	150.1	161.5	158.1			60	7	39.2	33.2
70	165	176.8	173			70	7.8	43.7	36.8
80	179.8	192.1	188.3			80	8.7	48.1	40.4
90	194.7	207.4	203.6			90	9.5	52.5	44.1
100	209.5	222.7	218.9			100	10.3	57	47.8
110	224.4	238	234.2			110	11.2	61.4	51.4
120	239.2	253.3	249.5			120	12	65.8	55
130	254.1	268.6	264.8			130	12.9	70.3	58.7
140	268.9	283.9	280.1			140	13.7	74.7	62.3
150	283.8	299.2	295.4			150	14.6	79.1	66
160	298.6	314.5	310.7			160	15.4	83.6	69.6
170	313.5	329.8	326			170	16.3	88	73.3
180	328.3	345.1	341.3			180	17.1	92.4	76.9
190	343.2	360.4	356.6			190	18	96.9	80.6
200	358	375.7	371.9			200	18.8	101.3	84.2

## Sheet: Coverage radius - sensitivity a
coverage radius	optimal solution quality	computation time(s)	coverage radius	optimal solution quality	computation time(s)
2	158.2	7.5	11.5	88.3	13.1
2.5	150.6	7.8	12	87.6	13.4
3	143.3	8	12.5	87	13.7
3.5	136.7	8.3	13	86.5	14
4	130.1	8.6	13.5	86.1	14.3
4.5	124.5	8.9	14	85.8	14.6
5	119	9.2	14.5	85.6	14.9
5.5	114.3	9.5	15	85.5	15.2
6	110.1	9.8	15.5	85.4	15.5
6.5	106.3	10.1	16	85.4	15.8
7	103	10.4	16.5	85.5	16.1
7.5	100.2	10.7	17	85.6	16.4
8	97.8	11	17.5	85.8	16.7
8.5	95.8	11.3	18	86.1	17
9	94	11.6	18.5	86.4	17.3
9.5	92.5	11.9	19	86.8	17.6
10	91.2	12.2	19.5	87.3	17.9
10.5	90.1	12.5	20	87.8	18.2
11	89.1	12.8

## Sheet: Accident distribution - sensiti
a Uniform Distribution		b Normal Distribution		c Poisson Distribution			Distribution situation of accident probabilities	Calculating time (s	Optimal solution quality
1	(51, 92	1	(52, 37	1	(50, 48		a Uniform Distribution	9.2	119
2	(14, 71	2	(58, 57	2	(51, 47		b Normal Distribution	10.5	125.4
3	(60, 20	3	(58, 41	3	(48, 50		c Poisson Distribution	11.1	130.2
4	(82, 86	4	(39, 50	4	(49, 51
5	(74, 74	5	(59, 74	5	(50, 49
6	(87, 99	6	(69, 50	6	(52, 49
7	(23, 2	7	(70, 71	7	(50, 50
8	(21, 52	8	(52, 63	8	(51, 49
9	(1, 87	9	(54, 48	9	(49, 50
10	(29, 37	10	(59, 53	10	(50, 52
11	(70, 88	11	(42, 52	11	(50, 47
12	(37, 77	12	(35, 71	12	(52, 50
13	(12, 81	13	(52, 55	13	(49, 52
14	(22, 32	14	(41, 57	14	(50, 51
15	(30, 44	15	(45, 43	15	(51, 51
16	(73, 26	16	(63, 54	16	(48, 51
17	(94, 98	17	(53, 59	17	(50, 53
18	(98, 24	18	(64, 50	18	(52, 51
19	(29, 40	19	(45, 54	19	(51, 50
20	(94, 94	20	(40, 45	20	(48, 49
21	(37, 68	21	(47, 54	21	(50, 48
22	(92, 77	22	(48, 53	22	(49, 47
23	(16, 59	23	(50, 64	23	(50, 50
24	(54, 80	24	(52, 47	24	(50, 51
25	(80, 34	25	(57, 45	25	(48, 52
26	(57, 43	26	(40, 49	26	(49, 48
27	(94, 61	27	(52, 60	27	(51, 52
28	(24, 69	28	(40, 54	28	(52, 48
29	(71, 77	29	(46, 53	29	(49, 50
30	(61, 23	30	(61, 60	30	(50, 52
31	(35, 70	31	(53, 54	31	(50, 51
32	(78, 83	32	(57, 45	32	(50, 50
33	(50, 27	33	(46, 45	33	(51, 51
34	(23, 51	34	(52, 50	34	(48, 50
35	(47, 65	35	(55, 48	35	(52, 47
36	(92, 90	36	(53, 50	36	(49, 49
37	(41, 26	37	(64, 59	37	(50, 49
38	(99, 66	38	(55, 44	38	(48, 51
39	(58, 69	39	(49, 45	39	(51, 50
40	(85, 45	40	(57, 50	40	(50, 50

## Sheet: Small-scale examples
Maximum number of drone sites	objective function	Number of accident points that cannot be covered
1	1500	8
2	1000	6
3	800	4
4	600	2
5	500	1
6	400	1
7	350	0
8	300	0
9	250	0
10	200	0

## Sheet: Medium-sized example
Maximum number of drone sites	The selected site	Optimal cost	Accident Point Distribution (Accident Point: Distribution Station)	More in line with the academic context	More in line with the academic scenario
1	[(25, 30)]	3600	{ (15, 20): (25, 30), (25, 30): (25, 30), (20, 10): (25, 30), (20, 40): (25, 30) }	16	[(50, 75), (80, 60), (70, 85), (45, 55), (60, 40), (35, 90), (90, 50), (10, 90), (55, 20), (25, 75), (75, 25), (30, 60), (40, 80), (50, 50), (65, 15), (85, 85)]				Maximum number of drone sites	objective function	Number of accident points that cannot be covered
2	[(25, 30), (80, 60)]	2400	{ (15, 20): (25, 30), (25, 30): (25, 30), (80, 60): (80, 60), (20, 10): (25, 30), (20, 40): (25, 30), (60, 40): (80, 60) }	14	[(50, 75), (70, 85), (45, 55), (35, 90), (90, 50), (10, 90), (55, 20), (25, 75), (75, 25), (30, 60), (40, 80), (50, 50), (65, 15), (85, 85)]				1	3600	16
3	[(25, 30), (80, 60), (50, 75)]	1800	{ (15, 20): (25, 30), (25, 30): (25, 30), (80, 60): (80, 60), (50, 75): (50, 75), (20, 10): (25, 30), (20, 40): (25, 30), (60, 40): (80, 60) }	13	[(70, 85), (45, 55), (35, 90), (90, 50), (10, 90), (55, 20), (25, 75), (75, 25), (30, 60), (40, 80), (50, 50), (65, 15), (85, 85)]				2	2400	14
4	[(25, 30), (80, 60), (50, 75), (60, 40)]	1200	{ (15, 20): (25, 30), (25, 30): (25, 30), (80, 60): (80, 60), (50, 75): (50, 75), (60, 40): (60, 40), (20, 10): (25, 30), (20, 40): (25, 30) }	12	[(70, 85), (45, 55), (35, 90), (90, 50), (10, 90), (55, 20), (25, 75), (75, 25), (30, 60), (40, 80), (50, 50), (65, 15), (85, 85)]				3	1800	13
5	[(25, 30), (80, 60), (50, 75), (60, 40), (70, 85)]	900	{ (15, 20): (25, 30), (25, 30): (25, 30), (80, 60): (80, 60), (50, 75): (50, 75), (60, 40): (60, 40), (70, 85): (70, 85), (20, 10): (25, 30) }	11	[(45, 55), (35, 90), (90, 50), (10, 90), (55, 20), (25, 75), (75, 25), (30, 60), (40, 80), (50, 50), (65, 15), (85, 85)]				4	1200	12
6	[(25, 30), (80, 60), (50, 75), (60, 40), (70, 85), (45, 55)]	700	{ (15, 20): (25, 30), (25, 30): (25, 30), (80, 60): (80, 60), (50, 75): (50, 75), (60, 40): (60, 40), (70, 85): (70, 85), (20, 10): (25, 30), (45, 55): (45, 55) }	10	[(35, 90), (90, 50), (10, 90), (55, 20), (25, 75), (75, 25), (30, 60), (40, 80), (50, 50), (65, 15), (85, 85)]				5	900	11
7	[(25, 30), (80, 60), (50, 75), (60, 40), (70, 85), (45, 55), (90, 50)]	600	{ (15, 20): (25, 30), (25, 30): (25, 30), (80, 60): (80, 60), (50, 75): (50, 75), (60, 40): (60, 40), (70, 85): (70, 85), (20, 10): (25, 30), (45, 55): (45, 55), (90, 50): (90, 50) }	9	[(35, 90), (10, 90), (55, 20), (25, 75), (75, 25), (30, 60), (40, 80), (50, 50), (65, 15), (85, 85)]				6	700	10
8	[(25, 30), (80, 60), (50, 75), (60, 40), (70, 85), (45, 55), (90, 50), (10, 90)]	500	{ (15, 20): (25, 30), (25, 30): (25, 30), (80, 60): (80, 60), (50, 75): (50, 75), (60, 40): (60, 40), (70, 85): (70, 85), (20, 10): (25, 30), (45, 55): (45, 55), (90, 50): (90, 50), (10, 90): (10, 90) }	8	[(35, 90), (55, 20), (25, 75), (75, 25), (30, 60), (40, 80), (50, 50), (65, 15), (85, 85)]				7	600	9
9	[(25, 30), (80, 60), (50, 75), (60, 40), (70, 85), (45, 55), (90, 50), (10, 90), (35, 90)]	450	{ (15, 20): (25, 30), (25, 30): (25, 30), (80, 60): (80, 60), (50, 75): (50, 75), (60, 40): (60, 40), (70, 85): (70, 85), (20, 10): (25, 30), (45, 55): (45, 55), (90, 50): (90, 50), (10, 90): (10, 90), (35, 90): (35, 90) }	7	[(55, 20), (25, 75), (75, 25), (30, 60), (40, 80), (50, 50), (65, 15), (85, 85)]				8	500	8
10	[(25, 30), (80, 60), (50, 75), (60, 40), (70, 85), (45, 55), (90, 50), (10, 90), (35, 90), (55, 20)]	400	{ (15, 20): (25, 30), (25, 30): (25, 30), (80, 60): (80, 60), (50, 75): (50, 75), (60, 40): (60, 40), (70, 85): (70, 85), (20, 10): (25, 30), (45, 55): (45, 55), (90, 50): (90, 50), (10, 90): (10, 90), (35, 90): (35, 90), (55, 20): (55, 20) }	6	[(25, 75), (75, 25), (30, 60), (40, 80), (50, 50), (65, 15), (85, 85)]				9	450	7
11	[(25, 30), (80, 60), (50, 75), (60, 40), (70, 85), (45, 55), (90, 50), (10, 90), (35, 90), (55, 20), (25, 75)]	350	{ (15, 20): (25, 30), (25, 30): (25, 30), (80, 60): (80, 60), (50, 75): (50, 75), (60, 40): (60, 40), (70, 85): (70, 85), (20, 10): (25, 30), (45, 55): (45, 55), (90, 50): (90, 50), (10, 90): (10, 90), (35, 90): (35, 90), (55, 20): (55, 20), (25, 75): (25, 75) }	5	[(75, 25), (30, 60), (40, 80), (50, 50), (65, 15), (85, 85)]				10	400	6
12	[(25, 30), (80, 60), (50, 75), (60, 40), (70, 85), (45, 55), (90, 50), (10, 90), (35, 90), (55, 20), (25, 75), (75, 25)]	300	{ (15, 20): (25, 30), (25, 30): (25, 30), (80, 60): (80, 60), (50, 75): (50, 75), (60, 40): (60, 40), (70, 85): (70, 85), (20, 10): (25, 30), (45, 55): (45, 55), (90, 50): (90, 50), (10, 90): (10, 90), (35, 90): (35, 90), (55, 20): (55, 20), (25, 75): (25, 75), (75, 25): (75, 25) }	4	[(30, 60), (40, 80), (50, 50), (65, 15), (85, 85)]				11	350	5
13	[(25, 30), (80, 60), (50, 75), (60, 40), (70, 85), (45, 55), (90, 50), (10, 90), (35, 90), (55, 20), (25, 75), (75, 25), (30, 60)]	250	{ (15, 20): (25, 30), (25, 30): (25, 30), (80, 60): (80, 60), (50, 75): (50, 75), (60, 40): (60, 40), (70, 85): (70, 85), (20, 10): (25, 30), (45, 55): (45, 55), (90, 50): (90, 50), (10, 90): (10, 90), (35, 90): (35, 90), (55, 20): (55, 20), (25, 75): (25, 75), (75, 25): (75, 25), (30, 60): (30, 60) }	3	[(40, 80), (50, 50), (65, 15), (85, 85)]				12	300	4
14	[(25, 30), (80, 60), (50, 75), (60, 40), (70, 85), (45, 55), (90, 50), (10, 90), (35, 90), (55, 20), (25, 75), (75, 25), (30, 60), (40, 80)]	200	{ (15, 20): (25, 30), (25, 30): (25, 30), (80, 60): (80, 60), (50, 75): (50, 75), (60, 40): (60, 40), (70, 85): (70, 85), (20, 10): (25, 30), (45, 55): (45, 55), (90, 50): (90, 50), (10, 90): (10, 90), (35, 90): (35, 90), (55, 20): (55, 20), (25, 75): (25, 75), (75, 25): (75, 25), (30, 60): (30, 60), (40, 80): (40, 80) }	2	[(50, 50), (65, 15), (85, 85)]				13	250	3
15	[(25, 30), (80, 60), (50, 75), (60, 40), (70, 85), (45, 55), (90, 50), (10, 90), (35, 90), (55, 20), (25, 75), (75, 25), (30, 60), (40, 80), (50, 50)]	150	{ (15, 20): (25, 30), (25, 30): (25, 30), (80, 60): (80, 60), (50, 75): (50, 75), (60, 40): (60, 40), (70, 85): (70, 85), (20, 10): (25, 30), (45, 55): (45, 55), (90, 50): (90, 50), (10, 90): (10, 90), (35, 90): (35, 90), (55, 20): (55, 20), (25, 75): (25, 75), (75, 25): (75, 25), (30, 60): (30, 60), (40, 80): (40, 80), (50, 50): (50, 50) }	1	[(65, 15), (85, 85)]				14	200	2
16	[(25, 30), (80, 60), (50, 75), (60, 40), (70, 85), (45, 55), (90, 50), (10, 90), (35, 90), (55, 20), (25, 75), (75, 25), (30, 60), (40, 80), (50, 50), (65, 15)]	100	{ (15, 20): (25, 30), (25, 30): (25, 30), (80, 60): (80, 60), (50, 75): (50, 75), (60, 40): (60, 40), (70, 85): (70, 85), (20, 10): (25, 30), (45, 55): (45, 55), (90, 50): (90, 50), (10, 90): (10, 90), (35, 90): (35, 90), (55, 20): (55, 20), (25, 75): (25, 75), (75, 25): (75, 25), (30, 60): (30, 60), (40, 80): (40, 80), (50, 50): (50, 50), (65, 15): (65, 15) }	1	[(85, 85)]				15	150	1
17	[(25, 30), (80, 60), (50, 75), (60, 40), (70, 85), (45, 55), (90, 50), (10, 90), (35, 90), (55, 20), (25, 75), (75, 25), (30, 60), (40, 80), (50, 50), (65, 15), (85, 85)]	50	{ (15, 20): (25, 30), (25, 30): (25, 30), (80, 60): (80, 60), (50, 75): (50, 75), (60, 40): (60, 40), (70, 85): (70, 85), (20, 10): (25, 30), (45, 55): (45, 55), (90, 50): (90, 50), (10, 90): (10, 90), (35, 90): (35, 90), (55, 20): (55, 20), (25, 75): (25, 75), (75, 25): (75, 25), (30, 60): (30, 60), (40, 80): (40, 80), (50, 50): (50, 50), (65, 15): (65, 15), (85, 85): (85, 85) }	0	[]				16	100	1
									17	50	0

## Sheet: large-scale arithmetic example
Maximum number of drone sites	The selected site	Optimal cost	Accident Point Distribution (Accident Point: Distribution Station)	More in line with the academic context	More in line with the academic scenario
1	[(50, 50)]	3600	{ (10, 10): (50, 50), (15, 30): (50, 50), (20, 50): (50, 50), (30, 20): (50, 50), (40, 30): (50, 50), (50, 10): (50, 50), (60, 20): (50, 50), (70, 30): (50, 50), (80, 40): (50, 50), (90, 50): (50, 50), ... }	30	[(55, 20), (60, 30), (70, 40), (80, 50), (90, 60), (15, 70), (25, 80), (35, 60), (45, 25), (55, 40), (60, 60), (20, 25), (30, 45), (40, 55), (50, 70), (60, 85), (70, 95), (80, 15), (90, 25), (10, 60), (20, 90), (30, 75), (40, 85), (50, 90), (40, 15), (90, 20), (10, 80), (20, 90), (30, 75), (40, 85), (60, 75)]
2	[(50, 50), (70, 70)]	2400	{ (10, 10): (50, 50), (15, 30): (50, 50), (20, 50): (50, 50), (30, 20): (50, 50), (40, 30): (50, 50), (50, 10): (50, 50), (60, 20): (50, 50), (70, 30): (50, 50), (80, 40): (50, 50), (90, 50): (50, 50), ... }	25	[(55, 20), (60, 30), (70, 40), (80, 50), (90, 60), (15, 70), (25, 80), (35, 60), (45, 25), (55, 40), (60, 60), (20, 25), (30, 45), (40, 55), (50, 70), (60, 85), (70, 95), (80, 15), (90, 25), (10, 60), (20, 90), (30, 75), (40, 85), (50, 90), (60, 75)]
3	[(50, 50), (70, 70), (30, 30)]	1800	{ (10, 10): (30, 30), (15, 30): (30, 30), (20, 50): (30, 30), (30, 20): (30, 30), (40, 30): (30, 30), (50, 10): (50, 50), (60, 20): (50, 50), (70, 30): (50, 50), (80, 40): (50, 50), (90, 50): (50, 50), ... }	20	[(55, 20), (60, 30), (70, 40), (80, 50), (90, 60), (15, 70), (25, 80), (35, 60), (45, 25), (55, 40), (60, 60), (20, 25), (30, 45), (40, 55), (50, 70), (60, 85), (70, 95), (80, 15), (90, 25), (10, 60)]
4	[(50, 50), (70, 70), (30, 30), (10, 10)]	1500	{ (10, 10): (10, 10), (15, 30): (30, 30), (20, 50): (30, 30), (30, 20): (30, 30), (40, 30): (30, 30), (50, 10): (50, 50), (60, 20): (50, 50), (70, 30): (50, 50), (80, 40): (50, 50), (90, 50): (50, 50), ... }	16	[(55, 20), (60, 30), (70, 40), (80, 50), (90, 60), (15, 70), (25, 80), (35, 60), (45, 25), (55, 40), (60, 60), (20, 25), (30, 45), (40, 55), (50, 70), (60, 85)]
5	[(50, 50), (70, 70), (30, 30), (10, 10), (90, 50)]	1200	{ (10, 10): (10, 10), (15, 30): (30, 30), (20, 50): (30, 30), (30, 20): (30, 30), (40, 30): (30, 30), (50, 10): (50, 50), (60, 20): (50, 50), (70, 30): (50, 50), (80, 40): (50, 50), (90, 50): (90, 50), ... }	13	[(55, 20), (60, 30), (70, 40), (80, 50), (90, 60), (15, 70), (25, 80), (35, 60), (45, 25), (55, 40), (60, 60), (20, 25), (30, 45)]
6	[(50, 50), (70, 70), (30, 30), (10, 10), (90, 50), (60, 60)]	1000	{ (10, 10): (10, 10), (15, 30): (30, 30), (20, 50): (30, 30), (30, 20): (30, 30), (40, 30): (30, 30), (50, 10): (50, 50), (60, 20): (50, 50), (70, 30): (50, 50), (80, 40): (50, 50), (90, 50): (90, 50), ... }	10	[(55, 20), (60, 30), (70, 40), (80, 50), (90, 60), (15, 70), (25, 80), (35, 60), (45, 25), (55, 40)]
7	[(50, 50), (70, 70), (30, 30), (10, 10), (90, 50), (60, 60), (80, 40)]	900	{ (10, 10): (10, 10), (15, 30): (30, 30), (20, 50): (30, 30), (30, 20): (30, 30), (40, 30): (30, 30), (50, 10): (50, 50), (60, 20): (50, 50), (70, 30): (50, 50), (80, 40): (80, 40), (90, 50): (90, 50), ... }	8	[(55, 20), (60, 30), (70, 40), (80, 50), (90, 60), (15, 70), (25, 80), (35, 60)]
8	[(50, 50), (70, 70), (30, 30), (10, 10), (90, 50), (60, 60), (80, 40), (20, 50)]	800	{ (10, 10): (10, 10), (15, 30): (30, 30), (20, 50): (20, 50), (30, 20): (30, 30), (40, 30): (30, 30), (50, 10): (50, 50), (60, 20): (50, 50), (70, 30): (50, 50), (80, 40): (80, 40), (90, 50): (90, 50), ... }	7	[(55, 20), (60, 30), (70, 40), (80, 50), (90, 60), (15, 70), (25, 80)]
9	[(50, 50), (70, 70), (30, 30), (10, 10), (90, 50), (60, 60), (80, 40), (20, 50), (15, 70)]	700	{ (10, 10): (10, 10), (15, 30): (30, 30), (20, 50): (20, 50), (30, 20): (30, 30), (40, 30): (30, 30), (50, 10): (50, 50), (60, 20): (50, 50), (70, 30): (50, 50), (80, 40): (80, 40), (90, 50): (90, 50), ... }	6	[(55, 20), (60, 30), (70, 40), (80, 50), (90, 60), (25, 80)]
10	[(50, 50), (70, 70), (30, 30), (10, 10), (90, 50), (60, 60), (80, 40), (20, 50), (15, 70), (25, 80)]	600	{ (10, 10): (10, 10), (15, 30): (30, 30), (20, 50): (20, 50), (30, 20): (30, 30), (40, 30): (30, 30), (50, 10): (50, 50), (60, 20): (50, 50), (70, 30): (50, 50), (80, 40): (80, 40), (90, 50): (90, 50), ... }	5	[(55, 20), (60, 30), (70, 40), (80, 50), (90, 60)]
11	[(50, 50), (70, 70), (30, 30), (10, 10), (90, 50), (60, 60), (80, 40), (20, 50), (15, 70), (25, 80), (90, 60)]	500	{ (10, 10): (10, 10), (15, 30): (30, 30), (20, 50): (20, 50), (30, 20): (30, 30), (40, 30): (30, 30), (50, 10): (50, 50), (60, 20): (50, 50), (70, 30): (50, 50), (80, 40): (80, 40), (90, 50): (90, 50), ... }	4	[(55, 20), (60, 30), (70, 40), (80, 50)]
12	[(50, 50), (70, 70), (30, 30), (10, 10), (90, 50), (60, 60), (80, 40), (20, 50), (15, 70), (25, 80), (90, 60), (70, 40)]	400	{ (10, 10): (10, 10), (15, 30): (30, 30), (20, 50): (20, 50), (30, 20): (30, 30), (40, 30): (30, 30), (50, 10): (50, 50), (60, 20): (50, 50), (70, 30): (50, 50), (80, 40): (80, 40), (90, 50): (90, 50), ... }	3	[(55, 20), (60, 30), (80, 50)]
13	[(50, 50), (70, 70), (30, 30), (10, 10), (90, 50), (60, 60), (80, 40), (20, 50), (15, 70), (25, 80), (90, 60), (70, 40), (60, 30)]	300	{ (10, 10): (10, 10), (15, 30): (30, 30), (20, 50): (20, 50), (30, 20): (30, 30), (40, 30): (30, 30), (50, 10): (50, 50), (60, 20): (50, 50), (70, 30): (50, 50), (80, 40): (80, 40), (90, 50): (90, 50), ... }	2	[(55, 20), (80, 50)]
14	[(50, 50), (70, 70), (30, 30), (10, 10), (90, 50), (60, 60), (80, 40), (20, 50), (15, 70), (25, 80), (90, 60), (70, 40), (60, 30), (55, 20)]	200	{ (10, 10): (10, 10), (15, 30): (30, 30), (20, 50): (20, 50), (30, 20): (30, 30), (40, 30): (30, 30), (50, 10): (50, 50), (60, 20): (50, 50), (70, 30): (50, 50), (80, 40): (80, 40), (90, 50): (90, 50), ... }	1	[(80, 50)]
15	[(50, 50), (70, 70), (30, 30), (10, 10), (90, 50), (60, 60), (80, 40), (20, 50), (15, 70), (25, 80), (90, 60), (70, 40), (60, 30), (55, 20), (80, 50)]	100	{ (10, 10): (10, 10), (15, 30): (30, 30), (20, 50): (20, 50), (30, 20): (30, 30), (40, 30): (30, 30), (50, 10): (50, 50), (60, 20): (50, 50), (70, 30): (50, 50), (80, 40): (80, 40), (90, 50): (90, 50), ... }	0	[]
16	[(50, 50), (70, 70), (30, 30), (10, 10), (90, 50), (60, 60), (80, 40), (20, 50), (15, 70), (25, 80), (90, 60), (70, 40), (60, 30), (55, 20), (80, 50), (15, 90)]	100	{ (10, 10): (10, 10), (15, 30): (30, 30), (20, 50): (20, 50), (30, 20): (30, 30), (40, 30): (30, 30), (50, 10): (50, 50), (60, 20): (50, 50), (70, 30): (50, 50), (80, 40): (80, 40), (90, 50): (90, 50), ... }	0	[]
17	[(50, 50), (70, 70), (30, 30), (10, 10), (90, 50), (60, 60), (80, 40), (20, 50), (15, 70), (25, 80), (90, 60), (70, 40), (60, 30), (55, 20), (80, 50), (15, 90), (25, 90)]	100	{ (10, 10): (10, 10), (15, 30): (30, 30), (20, 50): (20, 50), (30, 20): (30, 30), (40, 30): (30, 30), (50, 10): (50, 50), (60, 20): (50, 50), (70, 30): (50, 50), (80, 40): (80, 40), (90, 50): (90, 50), ... }	0	[]
18	[(50, 50), (70, 70), (30, 30), (10, 10), (90, 50), (60, 60), (80, 40), (20, 50), (15, 70), (25, 80), (90, 60), (70, 40), (60, 30), (55, 20), (80, 50), (15, 90), (25, 90), (35, 50)]	100	{ (10, 10): (10, 10), (15, 30): (30, 30), (20, 50): (20, 50), (30, 20): (30, 30), (40, 30): (30, 30), (50, 10): (50, 50), (60, 20): (50, 50), (70, 30): (50, 50), (80, 40): (80, 40), (90, 50): (90, 50), ... }	0	[]
19	[(50, 50), (70, 70), (30, 30), (10, 10), (90, 50), (60, 60), (80, 40), (20, 50), (15, 70), (25, 80), (90, 60), (70, 40), (60, 30), (55, 20), (80, 50), (15, 90), (25, 90), (35, 50), (45, 90)]	100	{ (10, 10): (10, 10), (15, 30): (30, 30), (20, 50): (20, 50), (30, 20): (30, 30), (40, 30): (30, 30), (50, 10): (50, 50), (60, 20): (50, 50), (70, 30): (50, 50), (80, 40): (80, 40), (90, 50): (90, 50), ... }	0	[]
20	[(50, 50), (70, 70), (30, 30), (10, 10), (90, 50), (60, 60), (80, 40), (20, 50), (15, 70), (25, 80), (90, 60), (70, 40), (60, 30), (55, 20), (80, 50), (15, 90), (25, 90), (35, 50), (45, 90), (50, 70)]	100	{ (10, 10): (10, 10), (15, 30): (30, 30), (20, 50): (20, 50), (30, 20): (30, 30), (40, 30): (30, 30), (50, 10): (50, 50), (60, 20): (50, 50), (70, 30): (50, 50), (80, 40): (80, 40), (90, 50): (90, 50), ... }	0	[]
0.2	4		3	(14, 5)	1
0.2	4		4	(19, 7)	2
0.2	4		5	(24, 6)	1
0.2	4		6	(29, 9)	2
0.2	4		7	(34, 5)	1
0.2	4		8	(39, 7)	2
0.2	4		9	(44, 6)	1
0.2	4		10	(49, 8)	2
0.2	4		11	(54, 9)	1
0.2	4		12	(59, 7)	2
0.2	4		13	(64, 5)	1
0.2	4		14	(69, 6)	2
0.2	4		15	(74, 7)	1
0.2	4		16	(79, 8)	2
0.2	4		17	(84, 5)	1
0.2	4		18	(89, 7)	2
0.2	4		19	(94, 6)	1
0.2	4		20	(99, 8)	2
0.3	6	5, 10, 13, 15, 18, 20	1	(4, 6)	1
0.3	6		2	(9, 8)	2
0.3	6		3	(14, 5)	1
0.3	6		4	(19, 7)	2
0.3	6		5	(24, 6)	1
0.3	6		6	(29, 9)	2
0.3	6		7	(34, 5)	1
0.3	6		8	(39, 7)	2
0.3	6		9	(44, 6)	1
0.3	6		10	(49, 8)	2
0.3	6		11	(54, 9)	1
0.3	6		12	(59, 7)	2
0.3	6		13	(64, 5)	1
0.3	6		14	(69, 6)	2
0.3	6		15	(74, 7)	1
0.3	6		16	(79, 8)	2
0.3	6		17	(84, 5)	1
0.3	6		18	(89, 7)	2
0.3	6		19	(94, 6)	1
0.3	6		20	(99, 8)	2
0.4	8	2, 6, 8, 9, 11, 14, 16, 19	1	(4, 6)	1
0.4	8		2	(9, 8)	2
0.4	8		3	(14, 5)	1
0.4	8		4	(19, 7)	2
0.4	8		5	(24, 6)	1
0.4	8		6	(29, 9)	2
0.4	8		7	(34, 5)	1
0.4	8		8	(39, 7)	2
0.4	8		9	(44, 6)	1
0.4	8		10	(49, 8)	2
0.4	8		11	(54, 9)	1
0.4	8		12	(59, 7)	2
0.4	8		13	(64, 5)	1
0.4	8		14	(69, 6)	2
0.4	8		15	(74, 7)	1
0.4	8		16	(79, 8)	2
0.4	8		17	(84, 5)	1
0.4	8		18	(89, 7)	2
0.4	8		19	(94, 6)	1
0.4	8		20	(99, 8)	2
0.5	10	2, 6, 8, 9, 11, 14, 16, 19, 5, 10	1	(4, 6)	1
0.5	10		2	(9, 8)	2
0.5	10		3	(14, 5)	1
0.5	10		4	(19, 7)	2
0.5	10		5	(24, 6)	1
0.5	10		6	(29, 9)	2
0.5	10		7	(34, 5)	1
0.5	10		8	(39, 7)	2
0.5	10		9	(44, 6)	1
0.5	10		10	(49, 8)	2
0.5	10		11	(54, 9)	1
0.5	10		12	(59, 7)	2
0.5	10		13	(64, 5)	1
0.5	10		14	(69, 6)	2
0.5	10		15	(74, 7)	1
0.5	10		16	(79, 8)	2
0.5	10		17	(84, 5)	1
0.5	10		18	(89, 7)	2
0.5	10		19	(94, 6)	1
0.5	10		20	(99, 8)	2
0.6	12	1, 2, 5, 6, 7, 8, 10, 12, 14, 15, 17, 19	1	(4, 6)	1
0.6	12		2	(9, 8)	2
0.6	12		3	(14, 5)	1
0.6	12		4	(19, 7)	2
0.6	12		5	(24, 6)	1
0.6	12		6	(29, 9)	2
0.6	12		7	(34, 5)	1
0.6	12		8	(39, 7)	2
0.6	12		9	(44, 6)	1
0.6	12		10	(49, 8)	2
0.6	12		11	(54, 9)	1
0.6	12		12	(59, 7)	2
0.6	12		13	(64, 5)	1
0.6	12		14	(69, 6)	2
0.6	12		15	(74, 7)	1
0.6	12		16	(79, 8)	2
0.6	12		17	(84, 5)	1
0.6	12		18	(89, 7)	2
0.6	12		19	(94, 6)	1
0.6	12		20	(99, 8)	2
0.7	14	1, 2, 4, 5, 6, 7, 8, 9, 10, 12, 14, 15, 17, 19	1	(4, 6)	1
0.7	14		2	(9, 8)	2
0.7	14		3	(14, 5)	1
0.7	14		4	(19, 7)	2
0.7	14		5	(24, 6)	1
0.7	14		6	(29, 9)	2
0.7	14		7	(34, 5)	1
0.7	14		8	(39, 7)	2
0.7	14		9	(44, 6)	1
0.7	14		10	(49, 8)	2
0.7	14		11	(54, 9)	1
0.7	14		12	(59, 7)	2
0.7	14		13	(64, 5)	1
0.7	14		14	(69, 6)	2
0.7	14		15	(74, 7)	1
0.7	14		16	(79, 8)	2
0.7	14		17	(84, 5)	1
0.7	14		18	(89, 7)	2
0.7	14		19	(94, 6)	1
0.7	14		20	(99, 8)	2
0.8	16	1, 2, 4, 5, 6, 7, 8, 9, 10, 11, 12, 13, 14, 15, 17, 19	1	(4, 6)	1
0.8	16		2	(9, 8)	2
0.8	16		3	(14, 5)	1
0.8	16		4	(19, 7)	2
0.8	16		5	(24, 6)	1
0.8	16		6	(29, 9)	2
0.8	16		7	(34, 5)	1
0.8	16		8	(39, 7)	2
0.8	16		9	(44, 6)	1
0.8	16		10	(49, 8)	2
0.8	16		11	(54, 9)	1
0.8	16		12	(59, 7)	2
0.8	16		13	(64, 5)	1
0.8	16		14	(69, 6)	2
0.8	16		15	(74, 7)	1
0.8	16		16	(79, 8)	2
0.8	16		17	(84, 5)	1
0.8	16		18	(89, 7)	2
0.8	16		19	(94, 6)	1
0.8	16		20	(99, 8)	2
0.9	18	1, 2, 4, 5, 6, 7, 8, 9, 10, 11, 12, 13, 14, 15, 16, 17, 19, 20	1	(4, 6)	1
0.9	18		2	(9, 8)	2
0.9	18		3	(14, 5)	1
0.9	18		4	(19, 7)	2
0.9	18		5	(24, 6)	1
0.9	18		6	(29, 9)	2
0.9	18		7	(34, 5)	1
0.9	18		8	(39, 7)	2
0.9	18		9	(44, 6)	1
0.9	18		10	(49, 8)	2
0.9	18		11	(54, 9)	1
0.9	18		12	(59, 7)	2
0.9	18		13	(64, 5)	1
0.9	18		14	(69, 6)	2
0.9	18		15	(74, 7)	1
0.9	18		16	(79, 8)	2
0.9	18		17	(84, 5)	1
0.9	18		18	(89, 7)	2
0.9	18		19	(94, 6)	1
0.9	18		20	(99, 8)	2
1	20	1, 2, 3, 4, 5, 6, 7, 8, 9, 10, 11, 12, 13, 14, 15, 16, 17, 18, 19, 20	1	(4, 6)	1
1	20		2	(9, 8)	2
1	20		3	(14, 5)	1
1	20		4	(19, 7)	2
1	20		5	(24, 6)	1
1	20		6	(29, 9)	2
1	20		7	(34, 5)	1
1	20		8	(39, 7)	2
1	20		9	(44, 6)	1
1	20		10	(49, 8)	2
1	20		11	(54, 9)	1
1	20		12	(59, 7)	2
1	20		13	(64, 5)	1
1	20		14	(69, 6)	2
1	20		15	(74, 7)	1
1	20		16	(79, 8)	2
1	20		17	(84, 5)	1
1	20		18	(89, 7)	2
1	20		19	(94, 6)	1
1	20		20	(99, 8)	2
